# Supplementary material for: Single-cell RNA sequencing reveals the local cell landscape in mouse epididymal initial segment during aging
Source: Immun Ageing. 2023 May 11;20:21. doi: 10.1186/s12979-023-00345-9 (PMC10173474; doi:10.1186/s12979-023-00345-9)
Supplement: Supplementary file 7 — Additional file 7: Supplementary Table 1 List of the cell markers of cell tyes in the epididymal initial segment [file 12979_2023_345_MOESM7_ESM.xlsx]

## Sheet: Basal cells
Gene name	p_val	avg_log2FC	pct.1	pct.2	p_val_adj
Cst12	1.18975e-57	3.40138	0.959	0.498	3.36677e-53
Crisp1	9.20966e-23	2.2391	0.381	0.017	2.60615e-18
Spag11b	8.70291e-39	2.13728	0.98	0.962	2.46275e-34
Defb48	8.78863e-37	2.13642	0.964	0.949	2.48701e-32
Clpsl2	1.17069e-25	2.08576	0.817	0.599	3.31281e-21
9230104L09Rik	7.55887e-25	1.85939	0.939	0.869	2.13901e-20
Defb20	3.9447e-38	1.77141	1	1	1.11627e-33
Rnase10	6.09373e-18	1.72763	0.812	0.624	1.7244e-13
Cst8	1.65893e-31	1.72675	0.97	0.861	4.69445e-27
Adgrg2	1.5167e-08	1.72275	0.492	0.333	0.000429194
Mrpl37	2.49655e-22	1.70118	0.888	0.819	7.06474e-18
Adam7	5.77162e-24	1.70022	0.838	0.709	1.63325e-19
Defb41	3.73483e-13	1.67984	0.584	0.346	1.05688e-08
Teddm1a	4.52396e-20	1.60619	0.858	0.73	1.28019e-15
Defb25	4.27884e-18	1.59894	0.929	0.949	1.21083e-13
AC102496.1	7.36942e-13	1.56931	0.508	0.253	2.0854e-08
Cst11	2.37288e-25	1.56848	0.975	0.954	6.71479e-21
Defb45	9.6151e-13	1.55665	0.294	0.051	2.72088e-08
Mroh2a	9.62553e-09	1.52969	0.386	0.177	0.000272383
Cuzd1	1.72896e-10	1.52431	0.396	0.165	4.89262e-06
9230110F15Rik	1.40557e-07	1.51599	0.609	0.519	0.00397749
Lcn8	1.40808e-26	1.47498	0.995	1	3.9846e-22
Lcn9	1.8633e-21	1.46077	0.944	0.928	5.27278e-17
Ovch2	6.18096e-08	1.43814	0.431	0.257	0.00174909
Wfdc10	2.74048e-14	1.41141	0.868	0.781	7.755e-10
Gm17416	4.6818e-08	1.40998	0.553	0.414	0.00132486
Teddm2	6.33359e-09	1.38243	0.726	0.688	0.000179228
mt-Nd3	3.45958e-07	1.36515	0.609	0.608	0.00978992
Ddit4l	0.000506196	1.33285	0.264	0.156	1
Defb42	2.40544e-08	1.30811	0.66	0.599	0.000680693
Enpp2	0.000503495	1.30659	0.482	0.43	1
Gpx5	2.89356e-27	1.30615	0.995	0.996	8.18819e-23
Slc1a1	4.41603e-08	1.26332	0.254	0.072	0.00124965
mt-Nd2	9.52781e-16	1.22902	0.939	0.954	2.69618e-11
Lcn10	0.000169339	1.22157	0.406	0.312	1
Lap3	0.00761986	1.20667	0.386	0.346	1
Slc7a5	0.000146486	1.2045	0.274	0.156	1
C4bp	9.84475e-07	1.18367	0.269	0.105	0.0278587
Ly6g5b	0.000182143	1.16819	0.619	0.65	1
Sec11c	0.00717288	1.12708	0.386	0.342	1
Cryba4	0.00323003	1.11378	0.31	0.232	1
Ly6g5c	0.000405127	1.10252	0.523	0.494	1
mt-Cytb	1.1837e-17	1.05916	0.995	0.983	3.34962e-13
Bcl2l15	3.65576e-05	1.00474	0.223	0.093	1
Hoxb6	0.000689051	0.967819	0.254	0.148	1
Chd9	0.000441084	0.964607	0.563	0.595	1
mt-Atp8	0.00075533	0.934045	0.553	0.599	1
Sult5a1	8.84118e-05	0.924792	0.213	0.093	1
Glb1l2	0.00713604	0.903711	0.386	0.329	1
Col6a4	0.000286593	0.860394	0.117	0.03	1
Mmp7	0.0224334	0.856247	0.558	0.629	1
D730048I06Rik	1.14592e-06	0.853975	0.127	0.013	0.0324273
Sntg1	2.97566e-05	0.804985	0.162	0.046	0.842053
Mfge8	1.0465e-09	0.789945	0.893	0.92	2.96138e-05
4631405K08Rik	0.000727238	0.789579	0.249	0.143	1
Slc38a5	3.18642e-05	0.788726	0.802	0.802	0.901694
mt-Nd4	9.37635e-08	0.772789	0.863	0.949	0.00265332
Gm4846	0.00576693	0.764251	0.178	0.097	1
Klrb1c	0.00352652	0.755922	0.152	0.072	1
Wfdc15b	0.0447535	0.752295	0.594	0.705	1
mt-Nd1	5.66414e-05	0.71506	0.934	0.987	1
Dapl1	0.000672947	0.700534	0.102	0.025	1
Obp2a	0.0349588	0.648108	0.117	0.063	1
Krt23	0.0108971	0.636404	0.102	0.042	1
Cldn2	0.0494901	0.608936	0.162	0.105	1
mt-Atp6	0.0455839	0.597556	0.208	0.156	1
Hacd2	0.00708543	0.59324	0.279	0.194	1
Hoxb9	3.50669e-13	-0.599067	0.228	0.608	9.92322e-09
Mbd1	4.65525e-08	-0.618542	0.142	0.38	0.00131734
Edf1	6.46081e-15	-0.670133	0.472	0.899	1.82828e-10
Mid1ip1	3.2839e-13	-0.68508	0.391	0.785	9.29279e-09
Adm	2.07431e-10	-0.704908	0.198	0.519	5.8699e-06
Cbr2	4.63026e-13	-0.706015	0.223	0.595	1.31027e-08
Egfl6	8.48801e-14	-0.749114	0.198	0.586	2.40194e-09
Arc	3.30078e-10	-0.77802	0.056	0.3	9.34054e-06
Wee1	1.83856e-14	-0.801642	0.066	0.397	5.20275e-10
Fjx1	1.85295e-14	-0.80859	0.096	0.43	5.24347e-10
Defb1	1.56505e-12	-0.838511	0.497	0.869	4.42878e-08
Cdh16	1.59637e-17	-0.923208	0.391	0.844	4.51742e-13
Sfn	3.20395e-20	-0.997502	0.289	0.764	9.06654e-16
Bpgm	0.00183188	-1.19132	0.066	0.165	1
Krt17	1.22979e-16	-1.40999	0.132	0.502	3.48006e-12
Hbb-bs	4.54042e-06	-4.38447	0.005	0.114	0.128485

## Sheet: Principal cells
Gene name	p_val	avg_log2FC	pct.1	pct.2	p_val_adj
Crisp1	1.46389e-104	3.12727	0.518	0.069	4.14252e-100
AC102496.1	8.27329e-61	2.52607	0.505	0.238	2.34118e-56
Lypd8	1.68774e-21	2.01246	0.145	0.015	4.77597e-17
Cst12	3.52866e-135	1.25964	0.985	0.76	9.98542e-131
Defb45	1.13301e-09	1.23783	0.423	0.415	3.20618e-05
Snhg9	0.00560299	1.16033	0.159	0.132	1
Cuzd1	2.08002e-18	1.12606	0.546	0.572	5.88605e-14
Nol4l	1.13189e-05	1.08058	0.17	0.115	0.320303
mt-Atp8	0.00176185	1.03755	0.377	0.421	1
Sult5a1	0.000371684	0.927189	0.154	0.112	1
Col6a4	0.0109895	0.898283	0.131	0.104	1
Slc38a5	2.82528e-15	0.893634	0.283	0.144	7.99498e-11
D730048I06Rik	8.4248e-08	0.869666	0.101	0.037	0.00238405
Haus4	0.00517533	0.814944	0.155	0.125	1
mt-Nd2	6.25815e-58	0.81093	0.916	0.763	1.77093e-53
Tecta	0.0196151	0.793567	0.109	0.085	1
Bex2	0.0289793	0.607891	0.127	0.103	1
Ldhd	0.00572927	0.599545	0.299	0.434	1
Man1a	0.0034678	0.593122	0.305	0.453	1
Leng8	0.000375008	0.585552	0.109	0.172	1
Ndufs6	1.55347e-76	-0.585236	0.174	0.549	4.39601e-72
Cst8	4.72373e-63	-0.599959	0.981	0.985	1.33672e-58
Lcn8	1.07987e-43	-0.601769	0.999	1	3.05581e-39
Dbi	1.2419e-44	-0.605509	0.553	0.872	3.51432e-40
D8Ertd738e	1.34658e-78	-0.608109	0.222	0.641	3.81054e-74
Ddit4l	3.37327e-48	-0.616788	0.388	0.797	9.54568e-44
Ift20	8.47558e-79	-0.620285	0.196	0.593	2.39842e-74
Enpp2	5.65505e-40	-0.621466	0.696	0.924	1.60027e-35
Bricd5	1.15856e-95	-0.626482	0.007	0.174	3.2785e-91
Bag1	2.97985e-62	-0.642134	0.229	0.604	8.43237e-58
Ap1s2	8.20874e-53	-0.656675	0.363	0.775	2.32291e-48
Romo1	6.67252e-63	-0.659123	0.336	0.779	1.88819e-58
Dusp15	4.5102e-94	-0.660578	0.049	0.312	1.2763e-89
Sec11c	5.51411e-51	-0.666472	0.376	0.796	1.56038e-46
Gpx5	1.64653e-47	-0.673561	0.999	0.994	4.65935e-43
Defb42	1.04644e-64	-0.687865	0.802	0.962	2.96121e-60
2410015M20Rik	6.9264e-74	-0.689001	0.27	0.706	1.96003e-69
Uqcrq	3.50357e-71	-0.69572	0.306	0.762	9.9144e-67
Timm8b	2.48138e-76	-0.698532	0.25	0.681	7.0218e-72
Defb21	1.59588e-53	-0.705381	0.081	0.301	4.51602e-49
Mrpl37	8.72365e-61	-0.71955	0.941	0.968	2.46862e-56
Gstm5	2.05759e-07	-0.73444	0.131	0.224	0.00582256
Teddm2	3.54976e-42	-0.739908	0.862	0.903	1.00451e-37
Gm17416	7.05084e-38	-0.742741	0.578	0.888	1.99525e-33
Defb20	2.37679e-57	-0.767593	0.999	0.999	6.72584e-53
Cryba4	4.96158e-41	-0.771146	0.491	0.806	1.40403e-36
Gm5617	5.98956e-63	-0.781315	0.097	0.36	1.69492e-58
Gm5916	4.57684e-85	-0.788922	0.124	0.466	1.29515e-80
P4ha2	8.93651e-94	-0.794644	0.144	0.525	2.52885e-89
1110008P14Rik	4.81492e-88	-0.795845	0.23	0.679	1.36253e-83
Ly6g5c	1.46018e-67	-0.813993	0.707	0.922	4.13201e-63
Ndufa2	2.20681e-78	-0.823643	0.301	0.753	6.24483e-74
Fkbp11	5.96149e-109	-0.860323	0.101	0.462	1.68698e-104
Atp5g1	3.98315e-72	-0.866906	0.357	0.809	1.12715e-67
Cst11	1.98194e-136	-0.987223	0.995	0.99	5.60849e-132
Adam28	4.2117e-110	-1.17623	0.719	0.928	1.19183e-105
Defb47	0.000106457	-1.88596	0.559	0.706	1
Lcn6	4.52756e-252	-2.48024	0.323	0.91	1.28121e-247

## Sheet: Narrow cells
Gene name	p_val	avg_log2FC	pct.1	pct.2	p_val_adj
Cst12	2.81076e-25	2.77243	0.891	0.409	7.9539e-21
Spag11b	6.21648e-20	2.13098	0.984	0.864	1.75914e-15
Defb48	4.27777e-20	1.99256	0.984	0.918	1.21052e-15
Clpsl2	1.16408e-11	1.91496	0.742	0.391	3.29411e-07
AC102496.1	4.27068e-11	1.81278	0.539	0.155	1.20852e-06
Prom2	5.76787e-11	1.76437	0.484	0.118	1.63219e-06
Defb41	1.19276e-09	1.69382	0.516	0.145	3.37527e-05
Wfdc10	7.34855e-07	1.6924	0.641	0.418	0.0207949
Cst8	3.83179e-11	1.67863	0.914	0.764	1.08432e-06
Defb20	9.46409e-15	1.63155	1	0.936	2.67815e-10
Rnase10	5.57234e-09	1.61966	0.742	0.509	0.000157686
Defb45	7.55274e-09	1.56682	0.281	0.009	0.000213727
Teddm1a	1.12702e-08	1.55548	0.805	0.609	0.000318925
Enpp2	3.03922e-05	1.55438	0.508	0.282	0.860037
9230110F15Rik	1.20676e-05	1.53406	0.492	0.264	0.34149
Cst11	1.41662e-09	1.52292	0.961	0.882	4.00876e-05
Adam7	1.25539e-07	1.51454	0.758	0.5	0.00355251
9230104L09Rik	2.91014e-11	1.50125	0.898	0.691	8.23511e-07
Crisp1	2.88323e-08	1.49992	0.281	0.018	0.000815896
Gpx5	6.25443e-12	1.43569	1	0.991	1.76988e-07
Lcn8	1.82225e-12	1.40152	1	0.991	5.15659e-08
Teddm2	6.809e-05	1.39575	0.656	0.518	1
Mrpl37	1.2607e-06	1.38849	0.805	0.682	0.0356753
Cryba4	0.000572882	1.3538	0.336	0.155	1
Mroh2a	6.39492e-06	1.34339	0.359	0.118	0.180963
Defb42	2.3956e-05	1.29479	0.656	0.427	0.677907
Ovch2	0.000105717	1.27509	0.422	0.209	1
Lcn10	4.08604e-05	1.26391	0.383	0.173	1
Adam28	0.0213408	1.24228	0.531	0.418	1
Ly6g5c	1.9988e-05	1.21315	0.484	0.245	0.56562
Lcn9	3.01251e-07	1.20423	0.93	0.873	0.00852481
Mfge8	3.79857e-07	1.16385	0.82	0.555	0.0107492
Slc38a5	6.42741e-06	1.14157	0.211	0.018	0.181883
Bmyc	0.00173525	1.137	0.414	0.255	1
Ly6g5b	0.00105692	1.1141	0.586	0.436	1
Defb25	6.90096e-05	1.11286	0.906	0.9	1
Cuzd1	7.2141e-06	1.10317	0.695	0.582	0.204145
C4bp	0.00125937	1.08568	0.227	0.082	1
Lap3	0.00369101	0.976041	0.383	0.218	1
Slc7a5	0.000619127	0.972215	0.336	0.155	1
Srebf1	6.99296e-05	0.88005	0.453	0.227	1
Glb1l2	0.00223765	0.870512	0.43	0.282	1
Cad	7.30899e-05	0.848992	0.586	0.391	1
Bcl2l15	0.00505111	0.792438	0.109	0.018	1
Stx5a	0.0131589	0.738471	0.203	0.091	1
Plekha3	0.0179116	0.737233	0.242	0.127	1
Calml3	0.0100912	0.720018	0.641	0.618	1
Npl	0.00898827	0.702384	0.281	0.155	1
Cstb	0.00441781	0.695845	0.469	0.318	1
Pgp	0.0339188	0.693715	0.422	0.309	1
Spcs3	0.0357887	0.687976	0.148	0.064	1
Man1a	0.018342	0.680923	0.359	0.227	1
Scd2	0.0142722	0.630969	0.656	0.609	1
Hoxb7	0.0424589	0.626875	0.375	0.273	1
Camk2b	0.0101819	0.625647	0.195	0.082	1
Rab5b	0.0158664	0.620493	0.172	0.073	1
Krt23	0.00602772	0.610893	0.125	0.027	1
Haus4	0.0292814	0.604348	0.234	0.127	1
Vti1b	0.0289115	0.600644	0.352	0.227	1
0610005C13Rik	0.000109198	-0.586586	0.141	0.355	1
Mpzl2	0.000280294	-0.587593	0.086	0.264	1
Keg1	4.28641e-05	-0.587676	0.016	0.164	1
Msmo1	0.000143762	-0.588287	0.062	0.227	1
Hunk	6.51968e-05	-0.594874	0.086	0.291	1
Epcam	2.26141e-05	-0.595122	0.633	0.845	0.639933
Tmem205	0.00471338	-0.601403	0.258	0.4	1
Timm13	7.7582e-05	-0.614625	0.453	0.655	1
Pcbd1	0.00136133	-0.622182	0.172	0.345	1
Agt	2.12019e-06	-0.624416	0.258	0.564	0.0599971
Cdhr5	0.000294806	-0.625608	0.312	0.518	1
Plekha7	0.00175288	-0.625741	0.062	0.191	1
Mtmr11	0.000175421	-0.63287	0.023	0.164	1
Ihh	0.000524597	-0.641047	0.172	0.355	1
Atp5e	5.31907e-06	-0.649753	0.664	0.891	0.150519
Aamdc	0.000139003	-0.654185	0.25	0.491	1
Fam131c	0.000148169	-0.655194	0.039	0.191	1
Edf1	2.82577e-05	-0.657128	0.453	0.736	0.799636
Pdzk1ip1	0.00138207	-0.703046	0.273	0.464	1
Gstm7	4.89891e-07	-0.707337	0.719	0.9	0.0138629
AI314278	1.47439e-05	-0.70928	0.258	0.518	0.417223
Atp5g1	2.09921e-06	-0.715297	0.516	0.827	0.0594035
Ndufs4	3.21942e-05	-0.718375	0.281	0.527	0.911031
Gadd45a	4.88363e-05	-0.729466	0.109	0.318	1
Mmp7	2.16542e-06	-0.729547	0.633	0.882	0.0612771
Slc16a2	9.11169e-06	-0.738146	0.055	0.255	0.257842
Ndufa2	6.35122e-07	-0.744223	0.625	0.882	0.0179727
Ptgds	9.19019e-06	-0.778461	0.344	0.609	0.260064
Uqcrq	4.01712e-06	-0.778771	0.492	0.791	0.113676
Pkhd1	5.94384e-05	-0.799813	0.211	0.427	1
Hnf4a	0.00358425	-0.804231	0.133	0.264	1
Wwc1	2.41176e-05	-0.903126	0.359	0.573	0.682481
Atpif1	4.22785e-11	-0.934728	0.633	0.9	1.1964e-06
Prss56	4.34013e-07	-0.939008	0.039	0.273	0.0122817
mt-Co1	2.38795e-12	-0.959389	0.852	0.918	6.75741e-08
mt-Nd5	2.85131e-11	-0.970725	0.766	0.927	8.06865e-07
Dao	1.67919e-09	-1.02867	0.43	0.736	4.75177e-05
Fxyd2	3.66162e-07	-1.04991	0.078	0.336	0.0103616
Gstm5	9.10801e-19	-1.25909	0.789	0.973	2.57738e-14
Egfl6	2.86091e-09	-1.29787	0.078	0.391	8.09582e-05

## Sheet: T cells
Gene name	p_val	avg_log2FC	pct.1	pct.2	p_val_adj
Cd74	1.92295e-05	1.62992	0.23	0.013	0.544156
Cebpb	5.91024e-07	1.12596	0.417	0.105	0.0167248
Fam204a	4.22443e-05	0.925913	0.294	0.066	1
Cd28	0.00042026	0.920936	0.362	0.158	1
Il7r	6.82836e-06	0.910278	0.657	0.355	0.193229
Cd6	0.00724109	0.841072	0.259	0.118	1
Rcbtb2	0.00233332	0.812302	0.275	0.105	1
Hadhb	0.00132071	0.762619	0.259	0.092	1
Gm26532	0.0114925	0.761201	0.392	0.237	1
Med30	0.000121783	0.760454	0.239	0.039	1
Junb	7.23776e-05	0.744908	0.913	0.868	1
Rnf10	0.000673369	0.739724	0.204	0.039	1
Pura	0.00034455	0.72117	0.447	0.211	1
Rab18	0.000212011	0.720997	0.227	0.039	1
Tap2	0.00240948	0.697847	0.262	0.105	1
Mbd2	0.000426963	0.680632	0.495	0.276	1
Ubl3	0.000181464	0.671218	0.463	0.211	1
Phc3	0.00318953	0.666538	0.236	0.079	1
Ube2n	0.00159798	0.658252	0.23	0.066	1
Socs3	0.00333333	0.649664	0.175	0.039	1
Cyth1	0.00186243	0.637231	0.181	0.039	1
Pik3cd	0.00333674	0.635299	0.285	0.118	1
Snrpf	0.000359768	0.626579	0.362	0.132	1
BE692007	0.013644	0.623974	0.142	0.039	1
Rnf138	0.00951271	0.622937	0.246	0.105	1
Acta2	0.00149491	0.620839	0.172	0.026	1
Fam189b	0.000348228	0.618912	0.317	0.105	1
Tnfaip3	0.00281775	0.607445	0.621	0.408	1
Samd3	0.00183863	0.59795	0.117	0	1
Cd2	0.00386233	0.588755	0.479	0.289	1
Heg1	0.0224957	-0.586277	0.042	0.105	1
Cotl1	0.00500326	-0.591255	0.495	0.592	1
Ddx41	0.0425327	-0.595688	0.097	0.171	1
Nob1	0.0145114	-0.597526	0.055	0.132	1
Parp9	0.0043141	-0.599309	0.061	0.158	1
Dlst	0.00254488	-0.60713	0.078	0.184	1
Xrn2	0.0474661	-0.611123	0.356	0.421	1
Mef2a	0.0204522	-0.612131	0.23	0.316	1
Ablim1	0.00091173	-0.613565	0.434	0.592	1
Ctsw	0.0228906	-0.617169	0.456	0.526	1
Zc3h15	0.0189724	-0.643435	0.256	0.342	1
Klre1	0.00140126	-0.643821	0.084	0.211	1
Fchsd2	0.00897754	-0.648166	0.097	0.197	1
Ncapd3	0.00600729	-0.659239	0.084	0.184	1
Igtp	0.022294	-0.693171	0.146	0.237	1
Ifi208	0.0121705	-0.702905	0.1	0.197	1
Ltb4r1	0.0342962	-0.753031	0.162	0.25	1
Gzmb	0.0388361	-0.770252	0.298	0.395	1
Cd69	6.06313e-05	-0.918601	0.492	0.632	1
Ikzf2	0.0394116	-0.934173	0.191	0.276	1
Cd7	0.0457816	-0.958074	0.181	0.263	1
Fcer1g	0.000392223	-1.09617	0.207	0.382	1
Ccl4	0.0118137	-1.15853	0.239	0.355	1
Txk	0.0014196	-1.17511	0.375	0.487	1
Ccl3	0.000475514	-1.17597	0.061	0.184	1
Tyrobp	3.95896e-05	-1.25886	0.159	0.355	1
Gzmc	0.00356904	-1.51601	0.029	0.105	1
Irf8	1.04527e-05	-1.53053	0.049	0.197	0.295791

## Sheet: Monocytes
Gene name	p_val	avg_log2FC	pct.1	pct.2	p_val_adj
Ccl8	1.81954e-14	2.25357	0.241	0.093	5.14894e-10
Vcam1	1.92127e-27	1.29449	0.273	0.05	5.43681e-23
Vim	1.03119e-13	1.23147	0.317	0.159	2.91805e-09
Wfdc17	2.67725e-19	1.18316	0.58	0.398	7.57608e-15
S100a4	6.28202e-11	0.95226	0.13	0.03	1.77769e-06
Cebpb	5.192e-13	0.856738	0.58	0.486	1.46923e-08
Zfp36	1.38215e-12	0.826225	0.654	0.65	3.91121e-08
Cd209a	5.12236e-10	0.798706	0.101	0.018	1.44953e-05
Pla2g2d	2.70221e-07	0.793363	0.127	0.048	0.00764671
H2-Eb1	1.55671e-08	0.786345	0.707	0.736	0.000440519
C4b	9.57768e-08	0.722231	0.169	0.077	0.00271029
Pla2g7	9.80936e-14	0.701754	0.389	0.225	2.77585e-09
Pmp22	2.03549e-13	0.682433	0.299	0.139	5.76002e-09
Timp2	1.07063e-09	0.678597	0.604	0.532	3.02968e-05
Clec4n	1.15378e-07	0.667477	0.183	0.089	0.00326495
H2-Aa	2.55929e-07	0.657294	0.7	0.75	0.00724228
H2-Ab1	1.95787e-05	0.635497	0.697	0.768	0.554039
Nr4a1	4.7406e-08	0.611179	0.424	0.312	0.00134149
Dcn	4.02239e-10	0.59281	0.112	0.023	1.13825e-05
Cmtm7	4.44645e-15	-0.5926	0.379	0.529	1.25826e-10
Tmcc3	3.5172e-13	-0.594171	0.258	0.407	9.95297e-09
Klra2	3.13585e-15	-0.597837	0.114	0.259	8.87382e-11
Irf8	2.10254e-16	-0.600225	0.419	0.582	5.94976e-12
Ifi204	4.30569e-09	-0.604759	0.273	0.391	0.000121842
Prdx5	1.23377e-25	-0.62851	0.69	0.845	3.49133e-21
Cxcl10	2.14263e-06	-0.638971	0.078	0.152	0.0606321
Ifit3	1.19416e-06	-0.641818	0.13	0.218	0.0337922
Gpr65	2.19168e-17	-0.650854	0.345	0.543	6.20201e-13
2810013P06Rik	4.33483e-16	-0.652479	0.194	0.361	1.22667e-11
Fyb	4.91341e-20	-0.653833	0.54	0.718	1.3904e-15
Gadd45g	1.07379e-07	-0.655036	0.217	0.323	0.00303862
Tagap	8.26622e-14	-0.655336	0.191	0.338	2.33917e-09
Rhob	2.90785e-17	-0.658236	0.441	0.63	8.22864e-13
Slc29a3	5.71668e-14	-0.694436	0.255	0.405	1.6177e-09
Cxcl2	4.01249e-14	-0.698968	0.178	0.348	1.13545e-09
Gpr183	4.34822e-14	-0.705202	0.193	0.341	1.23046e-09
Rgs1	5.06472e-14	-0.727607	0.445	0.6	1.43321e-09
Maf	3.57138e-19	-0.727747	0.426	0.634	1.01063e-14
Cd69	4.73102e-15	-0.732009	0.045	0.154	1.33879e-10
Klf2	5.91996e-13	-0.742968	0.525	0.65	1.67523e-08
Cd180	2.04495e-21	-0.75745	0.11	0.286	5.78681e-17
Mef2c	6.02535e-25	-0.760925	0.511	0.709	1.70505e-20
Ccl12	2.02297e-29	-0.771328	0.296	0.588	5.7246e-25
Ntpcr	2.87494e-27	-0.788706	0.292	0.532	8.13549e-23
Lst1	3.56585e-24	-0.805912	0.41	0.625	1.00906e-19
Tmem119	5.8702e-30	-0.833242	0.169	0.42	1.66115e-25
Rsad2	3.00437e-06	-0.875212	0.078	0.146	0.0850176
Ifit2	6.73772e-12	-0.884466	0.063	0.164	1.90664e-07
AC122252.2	3.78979e-37	-0.922255	0.082	0.311	1.07243e-32
Rgs2	1.25298e-26	-1.0417	0.485	0.684	3.54567e-22
Cx3cr1	4.69532e-52	-1.15985	0.541	0.782	1.32868e-47

## Sheet: Endothelial cells
Gene name	p_val	avg_log2FC	pct.1	pct.2	p_val_adj
Cebpb	1.38515e-18	1.3074	0.499	0.27	3.91971e-14
Mmrn1	8.0843e-12	1.24802	0.322	0.155	2.28769e-07
Cd74	3.14077e-17	1.22305	0.205	0.042	8.88775e-13
Thbs1	3.474e-13	1.19846	0.253	0.095	9.83072e-09
Ppp1r2	4.43618e-11	1.13787	0.596	0.467	1.25535e-06
Zfp36	1.12206e-14	1.01336	0.714	0.685	3.1752e-10
Reln	2.13892e-09	0.949066	0.281	0.137	6.05272e-05
Ccl21a	1.21883e-13	0.917313	0.361	0.15	3.44905e-09
Sox18	1.04792e-13	0.914486	0.348	0.167	2.96542e-09
H2-Eb1	3.31159e-09	0.890034	0.11	0.024	9.37115e-05
Selenop	6.50453e-06	0.847971	0.54	0.473	0.184065
Cd52	7.58826e-15	0.847954	0.166	0.032	2.14733e-10
Ntn1	1.74116e-13	0.837509	0.24	0.081	4.92713e-09
H2-T23	7.87978e-12	0.803921	0.379	0.206	2.22982e-07
Lyve1	9.36736e-09	0.785306	0.269	0.123	0.000265078
H2-Aa	1.77027e-09	0.768677	0.1	0.018	5.00951e-05
Cfh	7.62067e-08	0.768217	0.113	0.032	0.0021565
Stmn2	2.50743e-09	0.743895	0.289	0.14	7.09552e-05
Ucp2	1.96942e-10	0.742676	0.389	0.219	5.57306e-06
Ppp1r15a	4.18623e-06	0.74227	0.527	0.431	0.118462
Rnf19b	1.00381e-07	0.736782	0.238	0.116	0.00284058
H2-Ab1	3.14737e-08	0.721514	0.125	0.036	0.000890644
Nr4a1	7.40652e-05	0.703243	0.524	0.497	1
Junb	1.41739e-13	0.703098	0.854	0.862	4.01094e-09
Angpt2	2.55919e-10	0.671036	0.176	0.057	7.24199e-06
Rspo3	4.13065e-11	0.667828	0.107	0.017	1.16889e-06
Nts	0.00476845	0.65685	0.138	0.084	1
Smad6	3.91989e-11	0.645024	0.179	0.054	1.10925e-06
Lgmn	6.64611e-08	0.622456	0.24	0.116	0.00188072
F8	4.25751e-12	0.61868	0.143	0.03	1.20479e-07
Clca3a1	7.02361e-07	0.613617	0.248	0.129	0.0198754
Maf	2.62886e-06	0.613256	0.281	0.158	0.0743914
Piezo2	6.00117e-10	-0.587383	0.205	0.383	1.69821e-05
Evl	1.31809e-10	-0.588936	0.095	0.249	3.72994e-06
Fermt2	5.87928e-15	-0.589477	0.394	0.641	1.66372e-10
Plvap	1.86783e-14	-0.59494	0.583	0.802	5.28559e-10
Cd38	7.01281e-11	-0.596434	0.176	0.368	1.98448e-06
Npnt	9.11235e-06	-0.598403	0.056	0.143	0.257861
Apbb2	7.65051e-12	-0.599955	0.312	0.532	2.16494e-07
Vamp5	2.53914e-10	-0.600663	0.304	0.482	7.18525e-06
Gm37033	6.26333e-08	-0.602982	0.097	0.225	0.0017724
Bptf	1.12054e-10	-0.605238	0.327	0.495	3.1709e-06
Rgl1	3.05655e-08	-0.606741	0.161	0.3	0.000864944
Plpp3	9.9909e-14	-0.610225	0.645	0.824	2.82722e-09
Rnf213	1.86871e-08	-0.616463	0.128	0.269	0.000528806
Slc39a10	1.64716e-11	-0.61831	0.087	0.255	4.66113e-07
Parp14	4.68958e-10	-0.620024	0.187	0.368	1.32706e-05
Mtpn	1.13894e-08	-0.622845	0.199	0.351	0.000322298
Ifit3	3.99736e-05	-0.624173	0.069	0.152	1
Ncoa7	1.14845e-11	-0.629898	0.243	0.455	3.24989e-07
Grb10	2.34789e-11	-0.631088	0.161	0.342	6.64405e-07
Gimap4	3.52411e-08	-0.632551	0.297	0.431	0.000997253
Tsc22d1	2.19473e-16	-0.641484	0.563	0.817	6.21065e-12
Efhd1	3.84539e-09	-0.642605	0.038	0.156	0.000108817
Nid1	5.58452e-12	-0.643259	0.274	0.476	1.58031e-07
Gm13889	7.21015e-10	-0.644021	0.102	0.261	2.04033e-05
Mndal	1.83844e-10	-0.65947	0.179	0.357	5.20241e-06
Rgcc	1.44254e-12	-0.661499	0.361	0.616	4.08211e-08
Nav1	2.63623e-10	-0.666143	0.256	0.425	7.46001e-06
Sfpq	2.39749e-13	-0.667521	0.345	0.554	6.78443e-09
Stox2	3.57874e-10	-0.668506	0.156	0.32	1.01271e-05
Ccdc28b	2.22053e-12	-0.676495	0.097	0.279	6.28364e-08
Thrsp	6.42065e-12	-0.677231	0.187	0.386	1.81691e-07
Sparcl1	6.27144e-19	-0.679019	0.379	0.695	1.77469e-14
Ptprb	1.9857e-17	-0.679056	0.614	0.841	5.61914e-13
Gbp7	4.05419e-09	-0.679314	0.187	0.341	0.000114726
Myo18a	2.89972e-11	-0.683922	0.159	0.333	8.20563e-07
Birc6	3.76918e-09	-0.687089	0.182	0.332	0.00010666
Hmgn3	1.72135e-11	-0.692621	0.123	0.302	4.87107e-07
Emp3	2.06424e-10	-0.694624	0.153	0.326	5.84138e-06
Ifit2	3.01227e-08	-0.695421	0.074	0.198	0.000852414
Sema7a	1.6602e-08	-0.697689	0.23	0.381	0.000469803
Slc9a3r2	2.79992e-13	-0.704571	0.55	0.733	7.92321e-09
Cald1	1.29392e-14	-0.705775	0.419	0.653	3.66152e-10
Nrp1	7.74916e-15	-0.716057	0.373	0.635	2.19286e-10
Serpinh1	1.8323e-14	-0.718226	0.276	0.5	5.18505e-10
Fam184b	2.94536e-13	-0.71887	0.026	0.177	8.33477e-09
Plcb1	2.00058e-12	-0.725926	0.176	0.377	5.66124e-08
Lamc1	4.03051e-13	-0.726299	0.225	0.434	1.14056e-08
Gimap1	1.67564e-13	-0.744375	0.263	0.462	4.74172e-09
Oasl2	5.06072e-14	-0.751045	0.066	0.252	1.43208e-09
Gimap5	1.75074e-11	-0.7739	0.246	0.434	4.95424e-07
Cxcl10	0.0028624	-0.777993	0.059	0.113	1
Fam167b	3.18192e-14	-0.779744	0.176	0.405	9.0042e-10
Hip1	9.22496e-14	-0.795491	0.312	0.523	2.61048e-09
Cd34	2.30175e-17	-0.803032	0.43	0.677	6.5135e-13
Plxnd1	2.77102e-16	-0.810213	0.289	0.518	7.84144e-12
Ifit1	5.63853e-10	-0.823242	0.092	0.242	1.59559e-05
Mcf2l	1.11202e-13	-0.829338	0.207	0.417	3.1468e-09
Fstl1	1.66232e-12	-0.829369	0.156	0.348	4.70404e-08
Scarb1	1.75094e-14	-0.837153	0.33	0.572	4.9548e-10
Sox11	1.4588e-17	-0.864703	0.003	0.173	4.12812e-13
Mef2c	2.00525e-19	-0.866824	0.512	0.731	5.67446e-15
Cdh13	5.71932e-17	-0.891117	0.118	0.344	1.61845e-12
Iigp1	1.10158e-13	-0.931779	0.34	0.569	3.11726e-09
Ifi203	6.71224e-16	-0.962852	0.161	0.395	1.89943e-11
Hspg2	1.54303e-21	-1.02059	0.396	0.652	4.36646e-17
Spock2	6.24332e-15	-1.03566	0.074	0.273	1.76673e-10
Aplnr	3.37488e-17	-1.04793	0.026	0.213	9.55024e-13
Rsad2	5.14098e-14	-1.05259	0.207	0.422	1.4548e-09
Tmsb10	2.1291e-31	-1.09424	0.619	0.89	6.02493e-27
Lamb1	4.89478e-24	-1.12528	0.128	0.419	1.38512e-19
Eln	2.77237e-10	-1.19998	0.184	0.348	7.84524e-06
Col15a1	5.63666e-29	-1.36435	0.038	0.335	1.59506e-24
Pcdh17	2.95039e-29	-1.3939	0.312	0.622	8.34902e-25
Itih5	3.50169e-25	-1.42283	0.146	0.441	9.90909e-21
Cd93	2.46541e-48	-1.55424	0.417	0.775	6.97662e-44
Col4a1	2.36685e-53	-1.7397	0.519	0.865	6.69771e-49
Col4a2	9.89417e-54	-1.75833	0.417	0.82	2.79985e-49

## Sheet: Fibroblasts
Gene name	p_val	avg_log2FC	pct.1	pct.2	p_val_adj
Ctla2a	1.32738e-07	1.72629	0.194	0.068	0.00375622
Ccn2	7.76381e-07	1.05484	0.191	0.071	0.02197
H2-Aa	0.000836286	1.02588	0.114	0.05	1
Acta2	5.91632e-08	1.00927	0.42	0.263	0.0016742
Csrp1	4.00767e-08	0.966141	0.518	0.409	0.00113409
Igfbp2	0.0344655	0.93499	0.102	0.065	1
Cd74	1.56122e-05	0.905119	0.201	0.093	0.441795
H2-Ab1	1.96728e-05	0.883283	0.112	0.031	0.556701
Nr4a1	0.000211905	0.837886	0.401	0.331	1
Cd52	1.71519e-06	0.80152	0.147	0.043	0.0485365
H2-T23	1.38544e-05	0.75015	0.166	0.068	0.392053
H2-Eb1	0.000633845	0.728664	0.109	0.043	1
Gsta3	0.0394557	0.626292	0.191	0.149	1
Cebpb	0.0240584	0.614437	0.382	0.362	1
Tagln	0.0265087	0.591049	0.278	0.223	1
Tmsb4x	1.29446e-15	0.589113	0.954	0.913	3.66306e-11
Fkbp9	2.43484e-10	-0.588519	0.224	0.43	6.8901e-06
Wnt5a	3.54218e-09	-0.58916	0.133	0.297	0.000100237
Hes1	6.33287e-06	-0.590629	0.114	0.223	0.179208
Gria3	1.63514e-07	-0.597661	0.061	0.17	0.00462712
Crispld1	5.90167e-06	-0.598051	0.119	0.235	0.167006
Ndufa4l2	1.76879e-05	-0.600959	0.037	0.108	0.500532
Fbln7	2.6675e-06	-0.601665	0.035	0.115	0.075485
Rab34	7.51712e-08	-0.601861	0.131	0.279	0.0021272
Pi16	4.84895e-05	-0.603669	0.145	0.257	1
Loxl1	2.19733e-13	-0.605749	0.135	0.344	6.21801e-09
Lama2	7.88949e-06	-0.607681	0.208	0.344	0.223257
Cxcl10	0.00771611	-0.608356	0.061	0.111	1
Podn	2.14039e-09	-0.616238	0.081	0.223	6.05687e-05
Pi15	8.06784e-05	-0.617646	0.07	0.149	1
Abi3bp	3.01624e-08	-0.618583	0.177	0.341	0.000853535
Lrrc17	1.81686e-09	-0.618681	0.039	0.152	5.14136e-05
Maged2	6.1549e-09	-0.626822	0.156	0.322	0.000174171
Celf2	9.46257e-08	-0.630939	0.186	0.35	0.00267772
Lgals2	7.61548e-05	-0.632846	0.067	0.146	1
Rps20	5.6542e-15	-0.633895	0.825	0.947	1.60003e-10
Il11ra1	5.97127e-08	-0.635602	0.2	0.365	0.00168975
Fmo2	1.53133e-07	-0.636193	0.373	0.563	0.00433337
Pid1	4.03505e-09	-0.637687	0.123	0.279	0.000114184
Ctsk	6.9799e-06	-0.639439	0.117	0.229	0.197517
G0s2	8.22719e-05	-0.64354	0.173	0.288	1
Itch	3.05758e-08	-0.643868	0.044	0.149	0.000865234
Rbp4	4.61218e-05	-0.645299	0.056	0.136	1
Srpx	4.8867e-07	-0.645638	0.088	0.204	0.0138284
Cxcl14	0.00375513	-0.648945	0.149	0.226	1
Ckap4	2.51177e-12	-0.651692	0.137	0.334	7.10781e-08
Gpm6a	0.000242415	-0.652338	0.093	0.173	1
Abca8a	8.93913e-06	-0.654417	0.102	0.207	0.252959
Adamtsl1	4.33179e-11	-0.655412	0.107	0.279	1.22581e-06
Nid2	3.59808e-13	-0.663702	0.072	0.248	1.01819e-08
Maf	6.85048e-07	-0.665823	0.166	0.31	0.0193855
Colgalt1	7.40047e-13	-0.673178	0.077	0.251	2.09418e-08
Dcn	1.77743e-20	-0.675478	0.842	0.954	5.02978e-16
Pdgfrl	5.24051e-08	-0.675543	0.033	0.127	0.00148296
Adamts5	5.31984e-07	-0.677845	0.158	0.297	0.0150541
Egflam	2.17805e-07	-0.685254	0.124	0.26	0.00616346
Olfml3	1.36981e-09	-0.685772	0.461	0.653	3.87628e-05
Pam	1.10505e-10	-0.695318	0.166	0.359	3.12708e-06
Ifitm1	0.000117484	-0.697202	0.203	0.316	1
Gas1	2.80211e-11	-0.697392	0.387	0.622	7.92941e-07
Dner	9.61455e-08	-0.697841	0.025	0.108	0.00272073
Myh10	3.62957e-08	-0.701982	0.082	0.211	0.00102709
Htra3	2.04492e-09	-0.7027	0.145	0.316	5.78671e-05
Gdf10	6.73986e-09	-0.709048	0.161	0.325	0.000190725
Col4a5	3.00072e-11	-0.715704	0.102	0.272	8.49143e-07
Fstl1	1.45024e-11	-0.719981	0.259	0.474	4.1039e-07
Fkbp7	3.67642e-09	-0.721348	0.219	0.402	0.000104035
Rps4x	5.34523e-16	-0.721649	0.806	0.926	1.51259e-11
Mir99ahg	5.58117e-07	-0.743285	0.144	0.279	0.0157936
Mmp23	5.49767e-06	-0.753613	0.208	0.344	0.155573
Thbs3	2.70637e-07	-0.760868	0.07	0.18	0.00765849
Fbn1	8.18818e-13	-0.772468	0.161	0.375	2.31709e-08
Clec11a	2.38341e-17	-0.774548	0.035	0.211	6.74458e-13
Cdkn1c	3.45876e-14	-0.79912	0.138	0.359	9.7876e-10
Ifi27l2a	2.22271e-09	-0.805758	0.261	0.458	6.28983e-05
Igsf10	4.28014e-08	-0.807953	0.091	0.217	0.00121119
Lamb1	1.54716e-14	-0.808797	0.058	0.232	4.37816e-10
Hspg2	6.49356e-15	-0.816782	0.161	0.396	1.83755e-10
Col4a1	5.07229e-16	-0.82818	0.24	0.511	1.43536e-11
Gm20186	0.000990167	-0.83203	0.093	0.161	1
Upk3b	0.000274382	-0.837313	0.102	0.183	1
Lox	1.64339e-16	-0.84854	0.061	0.254	4.65048e-12
Dpt	2.77653e-10	-0.865975	0.075	0.223	7.85701e-06
C1qtnf6	4.79851e-18	-0.882058	0.016	0.17	1.35788e-13
Matn2	1.64158e-12	-0.900649	0.303	0.536	4.64535e-08
Gpx7	1.24506e-14	-0.915802	0.06	0.235	3.52328e-10
Ogn	7.83466e-20	-0.917433	0.406	0.712	2.21705e-15
Ccnd2	7.34515e-16	-0.920692	0.081	0.282	2.07853e-11
Tnxb	1.79884e-11	-0.924761	0.214	0.421	5.09036e-07
Bgn	1.49432e-24	-0.93931	0.501	0.824	4.22861e-20
Clec3b	2.00657e-09	-0.948818	0.313	0.495	5.67819e-05
Klf2	2.09241e-10	-0.955908	0.271	0.471	5.92111e-06
Col4a2	8.86604e-22	-0.959305	0.179	0.48	2.50891e-17
Mmp2	4.59313e-14	-1.00448	0.11	0.307	1.29976e-09
Pdlim3	1.69996e-12	-1.00562	0.109	0.291	4.81054e-08
Dlk1	3.63559e-11	-1.00593	0.03	0.152	1.0288e-06
Adamts2	4.86546e-20	-1.02057	0.133	0.396	1.37683e-15
Rcn3	1.58132e-21	-1.02639	0.32	0.638	4.47481e-17
Fbln5	1.01636e-14	-1.03053	0.137	0.35	2.87609e-10
Mfap5	1.00578e-14	-1.06128	0.243	0.492	2.84615e-10
Gadd45g	9.7874e-11	-1.06175	0.257	0.458	2.76964e-06
Ccdc80	7.64579e-20	-1.07585	0.091	0.328	2.16361e-15
Slpi	0.0214581	-1.08793	0.138	0.186	1
Peg3	1.11681e-19	-1.121	0.028	0.214	3.16034e-15
Fbln1	1.0811e-17	-1.12886	0.226	0.495	3.0593e-13
Col15a1	4.14964e-15	-1.16974	0.105	0.31	1.17426e-10
Tgfb2	1.70356e-18	-1.17224	0.102	0.331	4.82074e-14
Nid1	6.01854e-23	-1.23137	0.182	0.477	1.70313e-18
Cpxm1	2.30924e-21	-1.24355	0.172	0.461	6.53469e-17
Sfrp1	6.73958e-28	-1.29932	0.359	0.712	1.90717e-23
Igf1	1.74413e-19	-1.31282	0.144	0.412	4.93554e-15
Col6a3	2.07864e-27	-1.32062	0.152	0.486	5.88213e-23
Lpl	5.95364e-19	-1.32837	0.128	0.375	1.68476e-14
Serpinh1	1.04416e-34	-1.33463	0.278	0.675	2.95475e-30
Meg3	8.90233e-32	-1.33634	0.145	0.529	2.51918e-27
Eln	1.93075e-23	-1.36698	0.144	0.437	5.46364e-19
Lum	9.09393e-22	-1.37993	0.124	0.399	2.5734e-17
Cpz	3.76049e-30	-1.3931	0.091	0.406	1.06414e-25
Col5a1	1.95192e-30	-1.4214	0.1	0.421	5.52354e-26
Itm2a	7.00323e-27	-1.46592	0.098	0.39	1.98177e-22
Mfap2	5.31336e-37	-1.52131	0.13	0.52	1.50357e-32
Itih5	6.80406e-26	-1.52432	0.187	0.495	1.92541e-21
Col14a1	1.18256e-37	-1.5567	0.184	0.613	3.34642e-33
Col5a2	3.7385e-31	-1.58908	0.081	0.393	1.05792e-26
Col6a2	7.80885e-36	-1.63192	0.315	0.712	2.20975e-31
Sult1e1	5.599e-10	-1.76954	0.061	0.192	1.58441e-05
Col6a1	1.74541e-48	-1.8154	0.42	0.82	4.93917e-44
Mfap4	1.26083e-32	-1.91494	0.249	0.588	3.5679e-28
Col1a2	1.4433e-93	-2.77667	0.506	0.944	4.08425e-89
Col1a1	5.01704e-97	-3.21717	0.391	0.929	1.41972e-92
Col3a1	4.2899e-105	-3.5374	0.345	0.932	1.21396e-100

## Sheet: Myoid cells
Gene name	p_val	avg_log2FC	pct.1	pct.2	p_val_adj
Plat	6.59191e-16	1.23295	0.365	0.178	1.86538e-11
Ccn2	2.09657e-11	1.04001	0.532	0.366	5.93286e-07
Mgst3	8.51863e-10	0.929359	0.321	0.181	2.4106e-05
Cebpb	1.23525e-12	0.91016	0.594	0.432	3.49552e-08
Mcam	6.84203e-21	0.898744	0.556	0.311	1.93616e-16
Kcnj8	0.00193186	0.758119	0.174	0.115	1
Zfp36	2.01685e-08	0.742952	0.676	0.577	0.000570728
Nr4a1	8.00796e-09	0.741965	0.621	0.528	0.000226609
Ednrb	0.000386945	0.720973	0.285	0.203	1
Sncg	1.62496e-08	0.71086	0.138	0.05	0.000459832
Art3	1.59933e-09	0.60228	0.382	0.222	4.52579e-05
Dpysl3	7.81955e-09	-0.585785	0.391	0.515	0.000221278
Mmp2	8.85283e-11	-0.593503	0.074	0.228	2.50517e-06
Eva1b	4.45908e-14	-0.594441	0.4	0.615	1.26183e-09
Ptch1	9.11839e-10	-0.600299	0.444	0.61	2.58032e-05
Fn1	1.04687e-12	-0.607368	0.047	0.21	2.96243e-08
Itm2a	8.15618e-12	-0.611627	0.053	0.21	2.30804e-07
Gpc3	1.54063e-15	-0.618277	0.159	0.404	4.35967e-11
Bgn	1.19529e-19	-0.624291	0.741	0.885	3.38243e-15
Ltbp2	4.27203e-09	-0.624574	0.15	0.312	0.00012089
Fxyd6	3.91048e-11	-0.630143	0.403	0.581	1.10659e-06
Ier3	9.65762e-06	-0.63174	0.574	0.65	0.273291
Pdgfra	1.98461e-10	-0.653377	0.412	0.591	5.61604e-06
Npnt	3.02552e-05	-0.661436	0.332	0.431	0.856161
Nid1	2.77107e-14	-0.661861	0.359	0.558	7.84156e-10
Tnnt1	1.87015e-12	-0.66507	0.397	0.606	5.29216e-08
Fbxo32	1.22083e-09	-0.668976	0.5	0.654	3.4547e-05
Agtr2	1.09265e-09	-0.671331	0.012	0.123	3.09198e-05
Stk26	1.02812e-11	-0.674523	0.441	0.615	2.90938e-07
Fstl1	2.51617e-18	-0.681061	0.506	0.719	7.12025e-14
Nrep	9.80127e-11	-0.681251	0.068	0.221	2.77356e-06
Itga4	2.94717e-13	-0.684236	0.038	0.204	8.3399e-09
Ntng1	5.12265e-13	-0.685897	0.112	0.305	1.44961e-08
Cped1	2.32389e-14	-0.687159	0.444	0.637	6.57613e-10
Col4a2	5.4385e-13	-0.691592	0.603	0.786	1.53899e-08
Plce1	4.14847e-14	-0.691614	0.229	0.445	1.17393e-09
Adamts2	9.88051e-17	-0.708087	0.15	0.387	2.79599e-12
Myh11	2.67025e-18	-0.70882	0.832	0.941	7.55626e-14
Itih5	3.98318e-12	-0.750329	0.185	0.38	1.12716e-07
Mfap2	1.67499e-16	-0.750426	0.221	0.451	4.7399e-12
Col4a1	3.13486e-17	-0.794364	0.718	0.886	8.87102e-13
Wnt5a	1.18122e-18	-0.799026	0.238	0.496	3.34261e-14
Vcan	4.87726e-18	-0.825628	0.341	0.591	1.38017e-13
Adcy7	2.23977e-15	-0.847996	0.165	0.385	6.33809e-11
Tes	6.60964e-13	-0.849569	0.291	0.489	1.8704e-08
Eln	7.41938e-14	-0.88322	0.232	0.434	2.09954e-09
Col6a1	2.4237e-27	-0.923024	0.435	0.716	6.85858e-23
Ifitm1	7.40941e-29	-0.94163	0.509	0.803	2.09671e-24
Cxcl14	1.39623e-16	-0.977325	0.212	0.454	3.95104e-12
Mfap4	1.06608e-27	-1.09165	0.465	0.705	3.01681e-23
Ptn	9.39094e-19	-1.18178	0.115	0.366	2.65745e-14
Meg3	2.04314e-21	-1.21875	0.053	0.306	5.78168e-17
Ccnd2	2.66137e-47	-1.24043	0.526	0.824	7.53114e-43
Col1a2	2.13742e-69	-1.34989	0.682	0.934	6.04847e-65
Col3a1	1.06921e-47	-1.4098	0.4	0.798	3.02565e-43
Col1a1	2.53567e-43	-1.46257	0.406	0.729	7.17544e-39
