# Supplementary material for: Single-cell RNA sequencing reveals the local cell landscape in mouse epididymal initial segment during aging
Source: Immun Ageing. 2023 May 11;20:21. doi: 10.1186/s12979-023-00345-9 (PMC10173474; doi:10.1186/s12979-023-00345-9)
Supplement: Supplementary file 8 — Additional file 8: Supplementary Table 2 Primers used for the quantitative real-time PCR [file 12979_2023_345_MOESM8_ESM.xlsx]

## Sheet: Sheet1
Supplementary Table 2. List of the primers used for the quantitative real-time PCR
ID	Gene	Direction	Sequence
NM_001291058.1	Cd68	Forward	TCTCTAAGGCTACAGGCTGCTCAG
		Reverse	GGCTGGTAGGTTGATTGTCGTCTG
NM_019388.3	CD86	Forward	TCTGCCGTGCCCATTTACAAAGG
		Reverse	AAGTTGGCGATCACTGACAGTTCTG
NM_001170395.1	Cd163	Forward	TGGACTGTGGCGTGGCAATTAAC
		Reverse	TTCTTTGTGGGCTTCGTTGGTCAG
NM_008625.2	CD206	Forward	CGCTCTAAGTGCCATCTCAGTTCAG
		Reverse	TGCCCTTGATTCCAAAGAGTGTGTC
NM_001037800.3	Cd209b	Forward	GCTGCTCTCCTTCCTGTTCTTGG
		Reverse	TTCGCCTGCATGGACTCATTCTTC
NM_007742.4	Col1a1	Forward	CCTTCTGGTCCTCGTGGTCTCC
		Reverse	AGCCTCGGTGTCCCTTCATTCC
NM_007743.3	Col1a2	Forward	GGCAACAGCAGGTTCACCTACTC
		Reverse	GTCAGCACCACCAATGTCCAGAG
NM_007925.4	Eln	Forward	GGCTGCTGCTAAGGCTGCTAAG
		Reverse	CACCTCTGGCTCCGTATTTGGC
NM_007393.5	β-Actin	Forward	TGCTGTCCCTGTATGCCTCT
		Reverse	TTTGATGTCACGCACGATTT
